# Supplementary material for: Comparative effectiveness of open versus laparoscopic resection in patients with locally advanced colon cancer: Inverse probability of treatment weighting approach
Source: PLoS One. 2025 Dec 29;20(12):e0338741. doi: 10.1371/journal.pone.0338741 (PMC12747387; doi:10.1371/journal.pone.0338741)
Supplement: S1 File — (XLSX) [file pone.0338741.s001.xlsx]

## Sheet: OCvs.LC
ID	CCI	age	Sex	BMI	smoking	F_TNM	F_STAGE	chemo_use	Location	number of harvested lymph node
1	0	57	Male	23.63	No	T4N0M0	STAGE II	1	Transvers	26
2	2	89	Male	26.99	No	T4N2M0	STAGE III	1	Descendin	14
3	2	50	Female	29.69	No	T3N1M0	STAGE III	1	Descendin	17
4	2	65	Male	26.36	No	T4N0M0	STAGE II	1	Descendin	15
5	2	53	Female	38.54	No	T3N1M0	STAGE III	1	Transvers	12
6	2	56	Male	30.28	No	T3N1M0	STAGE III	0	Ascending	21
7	2	61	Female	30.92	No	T3N2M0	STAGE III	1	Ascending	28
8	2	79	Male	30.25	No	T4N1M0	STAGE III	1	Descendin	15
9	2	57	Female	27.7	No	T4N0M0	STAGE II	1	Ascending	13
10	2	42	Female	28.82	No	T4N2M0	STAGE III	1	Descendin	10
11	2	77	Male	24.73	No	T4N0M0	STAGE II	0	Transvers	14
12	2	55	Female	31.5	No	T3N1M0	STAGE III	1	Descendin	24
13	2	55	Male	34.15	No	T4N2M0	STAGE III	1	Descendin	17
14	2	52	Female	31.25	No	T3N0M0	STAGE II	0	Descendin	21
15	1	62	Male	21.13	No	T4N0M0	STAGE II	1	Descendin	17
16	2	67	Male	30.01	No	T3N0M0	STAGE II	1	Transvers	32
17	2	50	Female	28.62	No	T4N2M0	STAGE III	1	Ascending	21
18	2	77	Male	24.48	No	T3N0M0	STAGE II	0	Ascending	34
19	0	63	Male	22.66	No	T3N1M0	STAGE III	1	Ascending	29
20	2	90	Female	21.47	No	T3N1M0	STAGE III	0	Ascending	18
21	2	56	Female	27.96	No	T3N1M0	STAGE III	1	Descendin	19
22	0	53	Male	22.64	Yes	T2N1M0	STAGE III	1	Descendin	15
23	2	74	Male	30.84	No	T3N0M0	STAGE II	0	Ascending	22
24	2	54	Male	22.66	No	T3N2M0	STAGE III	1	Ascending	44
25	2	66	Male	19.63	Yes	T4N0M0	STAGE II	0	Descendin	26
26	0	49	Male	28.03	No	T3N0M0	STAGE II	1	Descendin	15
27	2	70	Female	30.44	No	T3N0M0	STAGE II	1	Ascending	17
28	2	71	Female	27.94	No	T3N2M0	STAGE III	0	Descendin	17
29	0	48	Male	18.67	No	T3N1M0	STAGE III	1	Descendin	16
30	2	66	Female	23.67	No	T3N0M0	STAGE II	1	Descendin	24
31	2	56	Male	27.58	No	T4N1M0	STAGE III	1	Ascending	25
32	2	53	Male	31.6	No	T3N0M0	STAGE II	0	Ascending	29
33	2	61	Male	29.96	No	T3N0M0	STAGE II	0	Descendin	12
34	2	77	Female	28.43	No	T3N0M0	STAGE II	0	Transvers	14
35	1	32	Male	35.37	Yes	T3N3M0	STAGE III	1	Descendin	10
36	1	47	Female	31.6	No	T4N1M0	STAGE III	1	Descendin	36
37	2	58	Female	28.2	No	T3N1M0	STAGE III	1	Descendin	21
38	2	51	Female	30.02	No	T4N0M0	STAGE II	1	Descendin	12
39	1	61	Male	26.77	No	T3N0M0	STAGE II	1	Transvers	31
40	2	62	Male	21.75	No	T3N2M0	STAGE III	1	Descendin	21
41	2	47	Female	34.59	No	T3N0M0	STAGE II	0	Descendin	17
42	0	45	Male	29.2	No	T2N1M0	STAGE III	1	Ascending	12
43	2	59	Male	30.6	Yes	T3N0M0	STAGE II	0	Ascending	21
44	1	56	Male	22.63	No	T4N0M0	STAGE II	1	Descendin	13
45	2	70	Female	36.7	No	T1N1M0	STAGE III	1	Descendin	11
46	2	56	Male	30.26	No	T3N0M0	STAGE II	1	Descendin	27
47	2	61	Female	34.85	No	T3N0M0	STAGE II	0	Descendin	17
48	2	64	Male	33.89	No	T3N2M0	STAGE III	1	Descendin	17
49	2	78	Female	37.11	No	T3N0M0	STAGE II	0	Descendin	6
50	2	73	Male	24.88	No	T4N0M0	STAGE II	1	Ascending	12
51	2	46	Male	34.71	Yes	T4N2M0	STAGE III	0	Descendin	No resection done?
52	2	54	Female	28.72	No	T4N0M0	STAGE II	1	Descendin	13
53	2	72	Female	29.68	No	T2N0M0	STAGE II	0	Descendin	13
54	2	74	Male	29.07	No	T3N1M0	STAGE III	0	Ascending	Missing
55	2	89	Male	24.98	No	T3N0M0	STAGE II	0	Transvers	21
56	2	46	Male	28.63	No	T4N1M0	STAGE III	1	Descendin	18
57	2	71	Male	52.45	Unknown	T3N1M0	STAGE III	0	Descendin	8
58	0	45	Male	25.26	No	T4N1M0	STAGE III	1	Descendin	12
59	2	76	Male	28.91	No	99	99	1	Descendin	20
60	2	89	Male	33.53	Yes	T3N0M0	STAGE II	0	Transvers	11
61	2	76	Female	29.89	No	T3N0M0	STAGE II	0	Transvers	34
62	1	39	Female	30.74	No	T4N1M0	STAGE III	1	Descendin	47
63	2	52	Female	34.72	No	T3N0M0	STAGE II	0	Ascending	25
64	2	57	Male	29.05	No	T3N0M0	STAGE II	0	Transvers	13
65	2	69	Male	25.31	No	T3N0M0	STAGE II	0	Ascending	13
66	2	50	Male	31.34	No	T4N2M0	STAGE III	1	Descendin	22
67	2	78	Male	24.13	No	T3N1M0	STAGE III	1	Descendin	16
68	2	83	Male	29.03	Unknown	T4N1M0	STAGE III	1	Descendin	10
69	2	81	Male	35.36	No	T3N1M0	STAGE III	1	Ascending	22
70	2	81	Female	29.57	No	T3N1M0	STAGE III	1	Descendin	17
71	2	68	Female	27.21	No	T3N1M0	STAGE III	1	Descendin	34
72	0	79	Male	25.89	No	T3N0M0	STAGE II	0	Ascending	23
73	1	78	Male	22.04	No	T3N1M0	STAGE III	0	Descendin	34
74	2	71	Male	32.56	No	T3N1M0	STAGE III	1	Ascending	13
75	2	72	Male	22.28	No	T3N0M0	STAGE II	1	Ascending	33
76	0	51	Male	26.34	No	T4N1M0	STAGE III	1	Descendin	13
77	0	46	Female	34.15	No	T2N1M0	STAGE III	0	Descendin	18
78	1	61	Male	31.46	No	T3N0M0	STAGE II	1	Transvers	15
79	2	77	Male	24.1	No	T3N0M0	STAGE II	1	Descendin	5
80	2	64	Male	26.75	Yes	T3N1M0	STAGE III	1	Ascending	24
81	2	75	Male	29.79	No	T2N1M0	STAGE III	1	Descendin	10
82	2	59	Female	46.63	No	T3N0M0	STAGE II	0	Descendin	13
83	2	59	Male	27.65	Yes	T3N0M0	STAGE II	0	Descendin	14
84	0	44	Male	28.72	No	T3N0M0	STAGE II	0	Descendin	30
85	2	51	Female	37.85	No	T4N2M0	STAGE III	0	Transvers	13
86	0	50	Male	41.18	No	T3N1M0	STAGE III	0	Transvers	20
87	2	76	Male	22.37	No	T3N0M0	STAGE II	1	Descendin	16
88	2	68	Male	28.4	No	T3N2M0	STAGE III	1	Ascending	20
89	2	54	Male	28.91	No	T4N0M0	STAGE II	1	Descendin	15
90	0	64	Female	45.56	No	T4N1M0	STAGE III	1	Descendin	19
91	0	59	Male	35.65	No	T2N2M0	STAGE III	1	Descendin	19
92	2	60	Male	21.6	No	T3N1M0	STAGE III	0	Transvers	18
93	1	55	Female	29.89	No	T3N0M0	STAGE II	1	Ascending	2
94	2	61	Male	30.67	No	T3N0M0	STAGE II	1	Ascending	44
95	0	48	Male	21.83	No	T4N0M0	STAGE II	1	Descendin	15
96	2	69	Female	31.73	No	T3N1M0	STAGE III	0	Ascending	21
97	2	76	Male	23.64	No	T3N2M0	STAGE III	0	Descendin	Nil
98	1	27	Female	26.57	Unknown	T1N0M0	STAGE II	0	Ascending	1
99	2	76	Male	28.11	No	T4N0M0	STAGE II	0	Ascending	8
100	2	70	Female	34.43	No	T2N0M0	STAGE II	0	Ascending	16
101	2	56	Female	38.65	No	T3N0M0	STAGE II	0	Transvers	30
102	0	43	Male	28.86	No	T3N1M0	STAGE III	1	Transvers	34
103	1	34	Female	31.93	No	T3N0M0	STAGE II	0	Ascending	20
104	2	63	Female	26.01	No	T3N1M0	STAGE III	1	Ascending	16
105	0	61	Female	26.19	No	T3N1M0	STAGE III	1	Descendin	13
106	2	67	Female	27.53	No	T3N1M0	STAGE III	0	Descendin	Nil
107	2	75	Male	27.51	Yes	T3N2M0	STAGE III	1	Descendin	20
108	2	58	Male	25.31	No	T3N0M0	STAGE II	0	Descendin	15
109	2	59	Female	33.32	No	T3N0M0	STAGE II	1	Descendin	29
110	2	83	Female	32.05	No	T3N1M0	STAGE III	1	Ascending	17
111	2	72	Female	37.11	No	T4N2M0	STAGE III	1	Descendin	33
112	2	88	Female	32.46	No	T3N1M0	STAGE III	0	Ascending	13
113	2	72	Male	24.24	No	T3N0M0	STAGE II	1	Ascending	25
114	2	74	Male	27.37	Unknown	T3N0M0	STAGE II	0	Descendin	12
115	2	88	Female	33.4	No	T4N2M0	STAGE III	0	Ascending	31
116	2	76	Male	30.52	No	T3N0M0	STAGE II	0	Transvers	14
117	2	69	Female	25.48	No	T3N1M0	STAGE III	1	Descendin	32
118	1	78	Male	20.16	No	T3N0M0	STAGE II	1	Ascending	24
119	2	62	Female	21.12	No	T3N1M0	STAGE III	1	Descendin	20
120	1	76	Male	12.11	No	T4N1M0	STAGE III	0	Descendin	14
121	2	78	Male	27.06	No	T3N1M0	STAGE III	1	Descendin	20
122	2	64	Male	16.96	Yes	T3N1M0	STAGE III	0	Descendin	NA
123	2	69	Male	25.16	No	T3N0M0	STAGE II	0	Ascending	13
124	0	98	Male	23.71	No	T3N2M0	STAGE III	0	Descendin	8
125	2	59	Female	34.13	No	T3N1M0	STAGE III	0	Ascending	31
126	2	81	Male	21.3	No	T3N0M0	STAGE II	0	Descendin	15
127	0	67	Male	28.88	No	99	99	1	Descendin	12
128	2	77	Male	25	Yes	T3N0M0	STAGE II	0	Descendin	23
129	0	36	Female	23.6	No	T3N0M0	STAGE II	1	Descendin	15
130	2	64	Male	29.26	No	99	99	1	Transvers	9
131	0	26	Male	20.54	Yes	T3N0M0	STAGE II	0	Transvers	23
132	2	76	Male	24.14	No	T3N0M0	STAGE II	0	Descendin	20
133	1	69	Male	23.2	Unknown	T3N0M0	STAGE II	1	Descendin	18
134	0	71	Male	25.19	Yes	T3N0M0	STAGE II	0	Descendin	8
135	2	62	Female	22.46	No	T3N1M0	STAGE III	1	Ascending	16
136	2	72	Male	24.77	Yes	T3N1M0	STAGE III	1	Descendin	16
137	2	77	Male	23.84	No	T3N0M0	STAGE II	1	Descendin	9
138	2	62	Male	23.59	No	T3N1M0	STAGE III	1	Ascending	34
139	2	66	Female	30.09	No	T3N0M0	STAGE II	0	Descendin	23
140	2	62	Male	27.85	No	T3N2M0	STAGE III	1	Descendin	19
141	2	67	Male	21.63	No	T4N1M0	STAGE III	1	Ascending	20
142	2	62	Female	24.24	No	T2N1M0	STAGE III	1	Ascending	19
143	2	89	Male	23.05	No	T3N0M0	STAGE II	0	Transvers	35
144	2	64	Female	43.33	No	T3N0M0	STAGE II	1	Ascending	61
145	2	53	Female	32.79	No	T3N0M0	STAGE II	1	Descendin	14
146	0	33	Male	21.62	No	T3N1M0	STAGE III	1	Ascending	18
147	2	55	Female	31.26	No	T3N1M0	STAGE III	1	Ascending	23
148	2	73	Male	25.56	No	T4N2M0	STAGE III	1	Descendin	14
149	2	75	Female	36.59	No	T3N1M0	STAGE III	1	Ascending	16
150	2	67	Female	32.68	No	T3N1M0	STAGE III	1	Ascending	13
151	0	43	Female	36.11	No	T3N1M0	STAGE III	0	Descendin	41
152	0	40	Male	40.83	No	T3N1M0	STAGE III	0	Descendin	30
153	1	51	Female	31.06	No	T4N2M0	STAGE III	1	Transvers	20
154	2	47	Female	19.91	No	T3N0M0	STAGE II	1	Ascending	15
155	2	65	Male	34.13	No	T3N1M0	STAGE III	1	Ascending	21
156	1	72	Male	21.33	No	T3N1M0	STAGE III	1	Ascending	20
157	2	63	Male	25.47	No	T3N2M0	STAGE III	1	Descendin	11
158	1	60	Male	28.31	No	T4N1M0	STAGE III	1	Descendin	22
159	2	65	Male	29.73	Yes	T3N0M0	STAGE II	0	Descendin	26
160	2	80	Male	25.58	No	T3N2M0	STAGE III	1	Ascending	16
161	1	58	Male	25.95	No	T4N1M0	STAGE III	1	Transvers	19
162	1	70	Male	27.22	No	T2N0M0	STAGE II	0	Ascending	23
163	2	65	Male	26.26	No	T3N0M0	STAGE II	1	Ascending	17
164	0	63	Male	25.61	No	T4N2M0	STAGE III	1	Descendin	11
165	2	59	Female	42.98	No	T3N0M0	STAGE II	1	Descendin	16
166	2	69	Female	30.39	No	T3N1M0	STAGE III	0	Descendin	33
167	2	76	Male	24.83	No	T4N0M0	STAGE II	0	Descendin	13
168	1	50	Female	47.53	No	T4N1M0	STAGE III	1	Descendin	Nil
169	0	29	Female	23.81	No	T3N0M0	STAGE II	1	Descendin	69
170	2	62	Female	39.41	No	T3N0M0	STAGE II	1	Descendin	30
171	0	44	Female	31.85	No	T3N1M0	STAGE III	1	Descendin	22
172	2	54	Female	35.06	No	T3N1M0	STAGE III	1	Descendin	30
173	1	57	Female	34.95	No	T2N0M0	STAGE II	0	Descendin	Nil
174	0	52	Male	24.91	No	T3N1M0	STAGE III	1	Ascending	38
175	2	49	Male	23.34	No	T2N2M0	STAGE III	1	Descendin	14
176	2	69	Female	20.06	No	T3N0M0	STAGE II	0	Descendin	20
177	2	66	Male	26.23	Unknown	T3N0M0	STAGE II	0	Descendin	19
178	0	50	Male	26.86	Yes	T4N2M0	STAGE III	1	Ascending	14
179	2	78	Male	39.66	No	T3N0M0	STAGE II	0	Descendin	39
180	2	68	Male	25.23	No	T3N2M0	STAGE III	0	Descendin	Nil
181	2	77	Female	26.74	No	T4N1M0	STAGE III	0	Descendin	16
182	2	51	Male	46.94	No	T3N1M0	STAGE III	1	Descendin	18
183	2	57	Male	24.81	No	T4N0M0	STAGE II	0	Descendin	12
184	2	61	Female	35.5	No	T3N0M0	STAGE II	1	Descendin	21
185	2	69	Male	22.69	No	T4N0M0	STAGE II	0	Ascending	18
186	0	54	Male	22.18	No	T3N0M0	STAGE II	0	Descendin	16
187	2	62	Female	27.86	No	T4N0M0	STAGE II	0	Descendin	33
188	2	79	Male	32.49	No	T3N0M0	STAGE II	1	Descendin	12
189	0	60	Male	22.05	No	T3N0M0	STAGE II	1	Descendin	24
190	1	51	Male	26.19	No	T3N1M0	STAGE III	0	Descendin	11
191	2	47	Female	30.67	No	T4N2M0	STAGE III	1	Descendin	12
192	1	65	Female	19.47	No	T4N0M0	STAGE II	0	Ascending	17
193	0	40	Male	29.32	Yes	T3N0M0	STAGE II	1	Descendin	23
194	1	32	Female	26.11	No	T3N2M0	STAGE III	1	Descendin	26
195	1	65	Male	31.99	No	T4N0M0	STAGE II	1	Descendin	35
196	2	42	Male	29.35	No	T3N1M0	STAGE III	1	Transvers	21
197	0	29	Male	19.97	No	T2N1M0	STAGE III	1	Descendin	13
198	0	67	Female	36.89	No	T3N0M0	STAGE II	1	Ascending	16
199	2	86	Male	21.45	No	T3N2M0	STAGE III	0	Descendin	26
200	1	58	Male	30.12	No	T3N1M0	STAGE III	0	Descendin	21
201	2	47	Male	19.76	No	T4N1M0	STAGE III	1	Descendin	14
202	2	69	Male	21.45	No	T4N2M0	STAGE III	0	Ascending	25
203	2	45	Female	35.3	No	T3N0M0	STAGE II	1	Descendin	19
204	1	46	Female	23.83	No	T4N1M0	STAGE III	1	Descendin	45
205	0	43	Female	33.75	No	T3N0M0	STAGE II	1	Descendin	32
206	1	80	Male	37.02	No	T3N1M0	STAGE III	0	Descendin	12
207	0	54	Male	16.66	No	T3N0M0	STAGE II	1	Ascending	42
208	2	52	Male	20.82	No	T3N1M0	STAGE III	1	Transvers	17
209	2	55	Male	24.58	No	T3N1M0	STAGE III	0	Descendin	19
210	1	56	Female	24.35	No	T3N0M0	STAGE II	1	Descendin	38
211	2	73	Male	26.3	No	T3N0M0	STAGE II	0	Descendin	7
212	2	84	Male	33.39	No	T3N1M0	STAGE III	0	Ascending	35
213	2	60	Male	26.12	No	99	99	0	Ascending	16
214	0	62	Female	34.63	No	T4N2M0	STAGE III	1	Ascending	15
215	2	68	Female	36.36	No	99	99	1	Ascending	12
216	0	51	Male	39.64	No	T3N0M0	STAGE II	1	Transvers	15
217	2	62	Male	25	No	T3N1M0	STAGE III	1	Descendin	30
218	0	49	Female	26.1	No	T3N0M0	STAGE II	1	Descendin	18
219	0	54	Female	34.7	No	T3N2M0	STAGE III	1	Descendin	24
220	0	45	Male	26.63	No	T4N0M0	STAGE II	1	Descendin	10
221	2	58	Male	30.37	No	T3N0M0	STAGE II	1	Descendin	7
222	0	40	Female	26.76	No	T4N0M0	STAGE II	1	Descendin	17
